# Supplementary material for: Genome-Wide Association Study of Potential Meat Quality Trait Loci in Ducks
Source: Genes (Basel). 2022 May 31;13(6):986. doi: 10.3390/genes13060986 (PMC9222319; doi:10.3390/genes13060986)
Supplement: Supplementary file 1 [file genes-13-00986-s001.zip]

Archive with 1 entries (1 files):
- genes-1662673-supplementary.pdf
